# Supplementary material for: The Mottled Capsid of the Salmonella Giant Phage SPN3US, a Likely Maturation Intermediate with a Novel Internal Shell
Source: Viruses. 2020 Aug 19;12(9):910. doi: 10.3390/v12090910 (PMC7552025; doi:10.3390/v12090910)
Supplement: Supplementary file 1 [file viruses-12-00910-s001.zip]

Archive with 1 entries (1 files):
- viruses-889479-supplementary.pdf
